# Supplementary material for: Differential Expression of Epstein–Barr Virus Sequences in Various Breast Cancer Subtypes
Source: Genes (Basel). 2025 Jun 27;16(7):756. doi: 10.3390/genes16070756 (PMC12294798; doi:10.3390/genes16070756)
Supplement: Supplementary file 1 [file genes-16-00756-s001.zip]

Archive with 2 entries (2 files):
- Blanchard_Manuscript ID_Genes 3694619_Supplemental Figure legends.pdf
- Manuscript ID_Genes 3694619 supplemental figures _and legends 062725.pdf
